# Supplementary material for: Genetic Variability and Evidence of a New Subgroup in Watermelon Mosaic Virus Isolates
Source: Pathogens. 2021 Sep 26;10(10):1245. doi: 10.3390/pathogens10101245 (PMC8538135; doi:10.3390/pathogens10101245)
Supplement: Supplementary file 1 [file pathogens-10-01245-s001.zip]

Archive with 1 entries (1 files):
- pathogens-1359755-supplementary.pdf
